# Supplementary material for: PD-L1 assessment in pediatric rhabdomyosarcoma: a pilot study
Source: BMC Cancer. 2018 Jun 13;18:652. doi: 10.1186/s12885-018-4554-8 (PMC6001160; doi:10.1186/s12885-018-4554-8)
Supplement: Supplementary file 1 — Table S1. Clinico-pathological features. A summary of all the clinic-pathological features of the analyzed cohort. Table S2. Characterization of the immune infiltrate contexture. This table display the results of the IHC performed, only on RMS with abundant FFPE material, to characterized the immune contexture of RMS. (ODP 30 kb) [file 12885_2018_4554_MOESM1_ESM.odp]

## Slide: page1
 
 
 
Clinico-pathological features
 
# cases (%)
Age
1-10
19 (76)
 
11-20
6 (24)
 
 
Sex
male
13(52)
 
female
12 (48)
 
 
Histotype
Embryonal 
13(52)
 
Alveolar
11 (44)
 
Sclerosant
1 (4)
 
 
Fusion Transcript
positive
6 (24)
 
negative
19 (76)
 
 
Status
At diagnosis
14 (56)
 
pre-treated
8 (32)
 
in therapy
2 (8)
 
 
site of onset
leg/foot
7 (28)
 
genito-urinary
4 (16)
 
head and neck
5 (20)
 
chest
5 (20)
 
paravertrebal
 1 (4)
 
shoulder
1 (4)
 
 
Tumor stage
T1
5 (20)
 
T2
20 (80)
 
 
Lymphnode involvement
N0
19 (76)
 
N1
6 (24)
 
 
Presence of metastasis
M0
16 (64)
 
M1
9 (36)
 
 
IRS
1
1 (4)
 
2
0 (0)
 
3
16 (64)
 
4
8 (32)
 
 
OS
1°RC
13 (52)
 
2°RC
1 (4) 
 
DOD
11 (44)
Table S1.  Clinicopathological features
*IRS: Intergroup Rhabdomyosarcoma Studies (IRS) designed the IV grouping and staging guidelines for this malignancy.
** OS: Overall Survival


<number>

## Slide: page2
Case #
CD3
CD20
CD68
CD163
CD57
CD56
 
 
 
 
 
 
 
RMS1
Positive
Positive
Positive
Positive
Positive
Positive
RMS2
Positive
Negative
Positive
Positive
Positive
Positive
RMS3
Positive
Negative
Positive
Positive
Negative
Positive
RMS6
Positive
Negative
Positive
Positive
Positive
Negative
RMS7
Negative
Negative
Positive
Positive
Positive
Negative
RMS8
Positive
Negative
Positive
Positive
Negative
Positive
RMS9
Positive
Negative
Positive
Positive
Positive
Positive
RMS10
Positive
Positive
Positive
Positive
Positive
Positive
RMS11
Negative
Negative
Positive
Positive
Positive
Positive
Table S2.  Characterization of the immune infiltrate contexture
